# Supplementary material for: Proinsulin-Loaded Nanoparticles Suppress Insulitis and Induce Temporary Diabetes Remission
Source: Cells. 2026 Jan 19;15(2):174. doi: 10.3390/cells15020174 (PMC12839391; doi:10.3390/cells15020174)
Supplement: Supplementary file 1 [file cells-15-00174-s001.zip]

Archive with 1 entries (1 files):
- cells-4074145-supplementary.pdf
